# Supplementary material for: The Role of Mitochondria in Obstructive Sleep Apnea: Implications for the Upper Airway Muscles
Source: Int J Mol Sci. 2025 Oct 30;26(21):10562. doi: 10.3390/ijms262110562 (PMC12610555; doi:10.3390/ijms262110562)
Supplement: Supplementary file 1 [file ijms-26-10562-s001.zip]

Archive with 1 entries (1 files):
- ijms-3823545-supplementary.pdf
